# Supplementary material for: Overcoming the bottleneck to widespread testing: a rapid review of nucleic acid testing approaches for COVID-19 detection
Source: RNA. 2020 Jul;26(7):771–83. doi: 10.1261/rna.076232.120 (PMC7297120; doi:10.1261/rna.076232.120)
Supplement: Supplemental Material [file supp_076232.120_Supplemental_Table_S1_.xlsx]

## Sheet: Sheet1
Category	Reference	Approach for preparing RNA from nasopharyngeal swab or cell samples*	Time for RNA preparation** (minutes)	Amplification and detection approach	Time for amplification and detection (minutes)	Form of readout	Sample tested	Accuracy (%) when n patient samples are tested	Limit of Detection (LoD) quoted in the original paper	Type of spike-in for LoD determination	Standardized LoD (minimum detectable viral RNA copies)	Throughput of Detection***	Approximate consumable cost per test (USD)	Time to complete the test (minutes)
PCR-based methods	Ladha A, Joung J, Abudayyeh OO, Gootenberg JS, Zhang F. A 5-min RNA preparation method for COVID-19 detection with RT-qPCR. Broad Institute webpage. Accessed April 23, 2020.	Lyse cells at 95C in QuickExtract DNA Extraction Solution	5	RT-PCR	80	Ct	Patient or synthetic RNA	100, n=4	10 RNA copies/reaction	RNA	10	High	4	85
	Fomsgaard AS, Rosenstierne MW. An alternative workflow for molecular detection of SARS-CoV-2 - escape from the NA extraction kit-shortage. medRxiv. 2020. doi:10.1101/2020.03.27.20044495	Lyse cells at 95C or 98C	7	RT-PCR	80	Ct	Patient	97.4, n=60	Not reported	NA	NA	High	3.9	87
	Bruce EA, Tighe S, Hoffman JJ, et al. RT-qPCR DETECTION OF SARS-CoV-2 RNA FROM PATIENT NASOPHARYNGEAL SWAB USING QIAGEN RNEASY KITS OR DIRECTLY VIA OMISSION OF AN RNA EXTRACTION STEP. bioRxiv. 2020. doi:10.1101/2020.03.20.001008	Lyse cells at 95C	10	RT-PCR	60	Ct	Patient	92, n=155	1, 3 & 5uL of swab sample/reaction	NA	NA	High	3.9	70
	Sentmanat M, Kouranova E, Cui X. One-step RNA extraction for RT-qPCR detection of 2019-nCoV. bioRxiv. 2020. doi:10.1101/2020.04.02.022384	Lyse cells in QuickExtract DNA Extraction Solution first at 65C and then at 98C	20	RT-PCR	80	Ct	Patient	Not reported	Not reported	NA	NA	High	4.2	100
	Grant PR, Turner MA, Shin GY, Nastouli E, Levett LJ. Extraction-free COVID-19 (SARS-CoV-2) diagnosis by RT-PCR to increase capacity for national testing programmes during a pandemic. bioRxiv. 2020. doi:10.1101/2020.04.06.028316	Lyse cells at 95C	10	RT-PCR	56	Ct	Patient	98.8, n=169	Not reported	NA	NA	High	3.5	66
	Arumugam AR, Wong, S. The Potential Use of Unprocessed Sample for RT-qPCR Detection of COVID-19 without an RNA extraction Step. bioRxiv. April 2020. doi:10.1101/2020.04.06.028811v1	Direct transfer	0	RT-PCR	80	Ct	Sera Care AccuPlex Reference Material spiked into mock patient samples	NA	5 genomic material equivalents of SARS-CoV-2/reaction	RNA	5	High	3.9	80
	Alcoba-Florez J, Gonzalez-Montelongo R, Inigo-Campos A, et al. Fast SARS-CoV-2 detection by RT-qPCR in preheated nasopharyngeal swab samples. medRxiv. April 2020:2020.04.08.20058495. doi:10.1101/2020.04.08.20058495	Lyse cells at 70C	10	RT-PCR	74	Ct	Patient	87.8, n=90	Not reported	NA	NA	High	3.9	84
	Merindol N, Pépin G, Marchand C, et al. Optimization of SARS-CoV-2 detection by RT-QPCR without RNA extraction. BioRxiv. doi:10.1101/2020.04.06.028902	Direct transfer	0	RT-PCR	80	Ct	Patient	85.7, n=7	Not reported	NA	NA	High	3.6	80
	Marzinotto S, Mio C, Cifù A, et al. A streamlined approach to rapidly detect SARS-CoV-2 infection, avoiding RNA purification. medRxiv. doi:10.1101/2020.04.06.20054114	Lyse cells at 55C in the presence of Proteinase K and then heat at 98C	22	RT-PCR	80	Ct	Patient	Not reported	10 RNA copies in 5uL of swab sample	RNA	10	High	4.3	102
	Wee SK, Sivalingam SP, Yap, EPH. Rapid direct nucleic acid amplification test without RNA extraction for SARS-CoV-2 using a portable PCR thermocycler. bioRxiv. April 2020. doi:10.1101/2020.04.17.042366	DTT/RNaseI treatment	0	RT-PCR	36	Ct	Synthetic RNA spiked into mock patient samples	NA	6 RNA copies/reaction	RNA	6	High	5.6	36
	CDC 2019-Novel Coronavirus (2019-NCoV) Real-Time RT-PCR Diagnostic Panel For Emergency Use Only Instructions for Use.; 2020.	Extraction kit	30	RT-PCR	80	Ct	Synthetic RNA spiked into mock patient samples	100, n=20	1 to 3.16 RNA copies/uL of mimicked swab sample	RNA	1	High	9.6	110
	Hogan CA, Sahoo MK, Pinsky BA. Sample Pooling as a Strategy to Detect Community Transmission of SARS-CoV-2. JAMA. 2020. doi:10.1001/jama.2020.5445	Extraction kit	30	RT-PCR	40	Ct	Patient	Not reported	Not reported	NA	NA	Very high	7.7	70
	Xu J, Wang J, Zhong Z, et al. Room-temperature-storable PCR Mixes for SARS-CoV-2 Detection (Running title: SARS-CoV-2 Molecular Diagnosis). bioRxiv. April 2020. doi:10.1101/2020.04.07.029934	Extraction kit	30	RT-PCR	45	Ct	Patient	100, n=26	Not reported	NA	NA	High	8.9	75
	Xpert® Xpress SARS-CoV-2, https://www.cepheid.com/coronavirus, Accessed April 20, 2020.	Not disclosed, but involving extraction	Not disclosed	RT-PCR	Not disclosed	Ct	Synthetic RNA spiked into mock patient samples	100, n=60	125 genome equivalents/mL	RNA	125	High	45	13
	ID NOW™ COVID-19, https://www.alere.com/en/home/product-details/id-now-covid-19.html, Accessed April 20, 2020.	Not disclosed, but involving extraction	Not disclosed	RT-PCR	Not disclosed	Ct	Sera Care AccuPlex Reference Material spiked into mock patient samples	100, n=65	250 copies/mL	RNA	250	High	20	45
	Kalikiri MKR, Mohammad ;, Hasan R, et al. High-throughput extraction of SARS-CoV-2 RNA from nasopha-ryngeal swabs using solid-phase reverse immobilization beads. medRxiv. April 2020. doi:10.1101/2020.04.08.20055731	Bead-based extraction	60	RT-PCR	80	Ct	Patient	99, n=94	Not reported	NA	NA	High	8.4	140
	Zhao Z, Cui H, Song W, Ru X, Zhou W, Yu X. A simple magnetic nanoparticles-based viral RNA extraction method for efficient detection of SARS-CoV-2. bioRxiv. February 2020. doi:10.1101/2020.02.22.961268	Nanoparticle-based extraction	20	RT-PCR	80	Ct	Pseudovirus in serum	NA	10 pseudoviruses per experiment (200uL serum)	Pseudovirus	10	High	>3.8*****	100
	Won J, Lee S, Park M, et al. Development of a Laboratory-safe and Low-cost Detection Protocol for SARS-CoV-2 of the Coronavirus Disease 2019 (COVID-19). Exp Neurobiol. March 2020. doi:10.5607/en20009	Extraction kit	60	RT-PCR	160	Ct	Patient	Not reported	1 copy of lentiviral gene per reaction	Lentivirus gene	1	High	13.7	220
	Brown JR, O’sullivan D, Pereira RP, et al. Comparison of SARS-CoV2 N gene real-time RT-PCR targets and commercially available mastermixes. bioRxiv. April 2020. doi:10.1101/2020.04.17.047118	Extraction kit	30	RT-PCR (Takara One Step PrimeScript III RT-PCR kit)	56	Ct	Patient	Not reported	<1 copy/uL, 7.5uL is used for each reaction	Phocine distemper virus	3.75	High	4.8	86
	Brown JR, O’sullivan D, Pereira RP, et al. Comparison of SARS-CoV2 N gene real-time RT-PCR targets and commercially available mastermixes. bioRxiv. April 2020. doi:10.1101/2020.04.17.047118	Extraction kit	30	RT-PCR (Qiagen Quantifast Multiplex RT-PCR + R mastermix)	84	Ct	Patient	Not reported	<1 copy/uL, 7.5uL is used for each reaction	Phocine distemper virus	3.75	High	5.3	114
	Brown JR, O’sullivan D, Pereira RP, et al. Comparison of SARS-CoV2 N gene real-time RT-PCR targets and commercially available mastermixes. bioRxiv. April 2020. doi:10.1101/2020.04.17.047118	Extraction kit	30	RT-PCR (ThermoFisher TaqPath 1-step RT-qPCR MasterMix)	69	Ct	Patient	Not reported	<1 copy/uL, 7.5uL is used for each reaction	Phocine distemper virus	3.75	High	5.6	99
	Brown JR, O’sullivan D, Pereira RP, et al. Comparison of SARS-CoV2 N gene real-time RT-PCR targets and commercially available mastermixes. bioRxiv. April 2020. doi:10.1101/2020.04.17.047118	Extraction kit	30	RT-PCR (ThermoFisher Taqman Fast Virus 1-step mastermix)	55	Ct	Patient	Not reported	10 copies/uL, 7.5uL is used for each reaction	Phocine distemper virus	75	High	5.3	85
LAMP-based methods	González-González E, Montserrat Lara-Mayorga I, García-Rubio A, et al. Scaling diagnostics in times of COVID-19: Rapid prototyping of 3D-1 printed water circulators for Loop-mediated Isothermal Amplification 2 (LAMP) and detection of SARS-CoV-2 virus 3 4. medRxiv. April 2020. doi:10.1101/2020.04.09.20058651	NA (DNA is used as the LAMP template)	0	LAMP	40	Colorimetric	DNA	NA	625 DNA copies	DNA	625	Medium	9.3	40
	Zhang Y, Odiwuor N, Xiong J, et al. Rapid Molecular Detection of SARS-CoV-2 (COVID-19) Virus RNA Using Colorimetric LAMP. medRxiv. 2020. doi:10.1101/2020.02.26.20028373	Extraction kit	21	RT-LAMP	30	Colorimetric	Patient or synthetic RNA	85.7, n=7	1200 RNA copies/reaction	RNA	1200	Medium	8.8	51
	Zhang Y, Odiwuor N, Xiong J, et al. Rapid Molecular Detection of SARS-CoV-2 (COVID-19) Virus RNA Using Colorimetric LAMP. medRxiv. 2020. doi:10.1101/2020.02.26.20028373	Lyse cells using Luna Cell Redy Lysis Module	0	RT-LAMP	30	Colorimetric	RNA spiked into cell lysates	NA	480 RNA copies/reaction	RNA	480	Medium	8.1	30
	Park G-S, Ku K, Baek S-H, et al. Development of Reverse Transcription Loop-Mediated Isothermal Amplification Assays Targeting SARS-CoV-2. J Mol Diagnostics. April 2020. doi:10.1016/j.jmoldx.2020.03.006	Extraction kit	30	RT-LAMP	30	Colorimetric	RNA from cell lysate	NA	100 RNA copies/reaction	RNA	100	Medium	8.5	60
	Yan C, Cui J, Huang L, et al. Rapid and visual detection of 2019 novel coronavirus (SARS-CoV-2) by a reverse transcription loop-mediated isothermal amplification assay. Clin Microbiol Infect. April 2020. doi:10.1016/j.cmi.2020.04.001	Extraction kit	30	RT-LAMP	60	Colorimetric	Patient or synthetic RNA	100, n=130	20 RNA copies/reaction	RNA	20	Medium	9.3	90
	Österdahl MF, Lee KA, Lochlainn MN, et al. Detecting SARS-CoV-2 at point of care: Preliminary data comparing Loop-mediated isothermal amplification (LAMP) to PCR. medRxiv. doi:10.1101/2020.04.01.20047357	Not disclosed, but involves bead-based extraction	Not disclosed	RT-LAMP	Not disclosed	Colorimetric	Patient	76, n=21	Not reported	NA	NA	Medium	NA******	25
	Mehmood Butt A, Siddique S, An X, Tong Y. Development of a dual-gene loop-mediated isothermal amplification (LAMP) detection assay for SARS-CoV-2: A preliminary study. medRxiv. April . doi:10.1101/2020.04.08.20056986	Extraction kit	30	RT-LAMP	40	Colorimetric	Patient	95, n=45	Not reported	NA	NA	Medium	8.8	70
	Yang W, Dang X, Wang Q, et al. Rapid Detection of SARS-CoV-2 Using Reverse transcription RT-LAMP method. medRxiv. March . doi:10.1101/2020.03.02.20030130	Extraction kit	30	RT-LAMP	60	Colorimetric	Patient	99, n=208	5 copies/mL (qualitative inference)	NA	5	Medium	9.3	90
	Yu L, Wu S, Hao X, et al. Rapid colorimetric detection of COVID-19 coronavirus using a reverse tran-scriptional loop-mediated isothermal amplification (RT-LAMP) diagnostic plat-form: iLACO. medRxiv. February . doi:10.1101/2020.02.20.20025874	Extraction kit	30	RT-LAMP	40	Colorimetric	Patient or synthetic RNA	97.6, n=43	10 RNA copies/Reaction	RNA	10	Medium	8.9	70
	Jiang M, Pan W, Aratehfar A, et al. Development and validation of a rapid, single-step reverse transcriptase loop-mediated isothermal amplification (RT-LAMP) system potentially to be used for reliable and high-throughput screening of COVID-19. medRxiv. March . doi:10.1101/2020.03.15.20036376	Extraction kit	30	RT-LAMP	30	Colorimetric	Patient or synthetic RNA	98.4, n=255	500 RNA copies/mL	RNA	500	Medium	8.5	60
	Broughton JP, Deng X, Yu G, et al. CRISPR-Cas12-based detection of SARS-CoV-2. Nat Biotechnol. April 2020:1-5. doi:10.1038/s41587-020-0513-4	Extraction kit	10	RT-LAMP with CRISPR-Cas12a-assisted nucleic acid detection	20 (for amplification) plus 12 (for CRISPR detection)	Fluorescence or lateral flow	Patient or synthetic RNA	95, n=40	10 RNA copies/uL input	RNA	10	Low	11.2	42
RAA-based methods	Guo L, Sun X, Wang X, et al. SARS-CoV-2 detection with CRISPR diagnostics. bioRxiv. April 2020. doi:10.1101/2020.04.10.023358	Extraction kit	30	RT-RAA with CRISPR-Cas12b-assisted nucleic acid detection	30 (for amplification) plus 20 (for CRISPR detection)	Fluorescence	Synthetic RNA or Pseudotype virus	NA	5000 RNA copies/mL	Pseudovirus	5000	Medium	>11.0*****	80
RPA-based methods	Ding X, Yin K, Li Z, Liu C. All-in-One Dual CRISPR-Cas12a (AIOD-CRISPR) Assay: A Case for Rapid, Ultrasensitive and Visual Detection of Novel Coronavirus SARS-CoV-2 and HIV virus. bioRxiv. March 2020:2020.03.19.998724. doi:10.1101/2020.03.19.998724	Extraction kit****	30	RT-RPA with CRISPR-Cas12a-assisted nucleic acid detection	40	Fluorescence	Synthetic RNA	NA	4.6 RNA copies/reaction	RNA	4.6	Medium	10.4	70
	Lucia C, Federico PB, Alejandra GC. An ultrasensitive, rapid, and portable coronavirus SARS-CoV-2 sequence detection method based on CRISPR-Cas12. bioRxiv. 2020;(11):2020.02.29.971127. doi:10.1101/2020.02.29.971127	Extraction kit****	30	RT-RPA with CRISPR-Cas12a-assisted nucleic acid detection	30 (for amplification) plus 30 (for CRISPR detection)	Fluorescence or lateral flow	Mock patient sample or synthetic RNA	NA	10 copies/uL	RNA	10	Low	16.9 (lateral flow readout), 14.6 (fluorescence readout)	90
	Zhang​ F, Abudayyeh​ OO, Gootenberg​ JS. A Protocol for Detection of COVID-19 Using CRISPR Diagnostics.; 2020. https://www.broadinstitute.org/files/publications/special/COVID-19 detection (updated).pdf. Accessed April 23, 2020.	Extraction kit	30	RT-RPA with CRISPR-Cas13a-assisted nucleic acid detection	25 (for amplification) plus 32 (for CRISPR detection)	Lateral flow	Patient	Not reported	10 RNA copies/reaction	RNA	10	Low	12.8	87
	Metsky HC, Freije CA, Kosoko-Thoroddsen T-SF, Sabeti PC, Myhrvold C. CRISPR-based surveillance for COVID-19 using genomically-comprehensive machine learning design. bioRxiv. March 2020. doi:10.1101/2020.02.26.967026	Extraction kit****	30	RT-RPA with CRISPR-Cas13a-assisted nucleic acid detection	20 (for amplification) plus 32 (for CRISPR detection)	Fluorescence or lateral flow	Synthetic RNA	NA	10 RNA copies/uL	RNA	10	Low	19.3 (lateral flow readout), 16.9 (fluorescence readout)	82
	Hou T, Zeng W, Yang M, et al. Development and Evaluation of A CRISPR-based Diagnostic For 2019-novel Coronavirus. medRxiv. February 2020:2020.02.22.20025460. doi:10.1101/2020.02.22.20025460	Extraction kit	30	RT-RPA with CRISPR-Cas13a-assisted nucleic acid detection	30 (for amplification) plus 10 (for CRISPR detection)	Fluorescence	Patient or plasmid DNA	100, n=114	7.5 copies/reaction	Plasmid	7.5	Low	10.4	70
RAMP-based methods	El-Tholoth M, Bau HH, Song J. A Single and Two-Stage, Closed-Tube, Molecular Test for the 2019 Novel Coronavirus (COVID-19) at Home, Clinic, and Points of Entry. ChemRxiv. February 2020. doi:10.26434/CHEMRXIV.11860137.V1	Extraction kit	30	RAMP	55	Ct	DNA	NA	7 DNA copies/reaction	DNA	7	Medium	11.3	85
	El-Tholoth M, Bau HH, Song J. A Single and Two-Stage, Closed-Tube, Molecular Test for the 2019 Novel Coronavirus (COVID-19) at Home, Clinic, and Points of Entry. ChemRxiv. February 2020. doi:10.26434/CHEMRXIV.11860137.V1	Lyse cells at 65C	15	RAMP	55	Colorimetric	HIV viral partices spiked into mock patient samples	100, n=4	7 RNA copies/reaction	HIV viral particle	7	Medium	7.4	70
Droplet digital PCR-based methods	Marzinotto S, Mio C, Cifù A, et al. A streamlined approach to rapidly detect SARS-CoV-2 infection, avoiding RNA purification. medRxiv. doi:10.1101/2020.04.06.20054114	Lyse cells at 55C with Proteinase K and heat at 98C	22	RT-ddPCR	80	Fluorescence	Patient	Not reported	10 RNA copies in 5uL of swab sample	RNA	10	Medium	8.7	102
	Suo T, Liu X, Guo M, et al. ddPCR: a more sensitive and accurate tool for SARS-CoV-2 detection in low viral load specimens. medRxiv. March 2020:2020.02.29.20029439. doi:10.1101/2020.02.29.20029439	Extraction kit	30	ddPCR	70	Fluorescence of droplets	Patient	94.3, n=35, identifies positives that are undetectable via RT-qPCR	0.02 copies SARS-COV-2 DNA/uL input	DNA	Not enough information avaialble for the calculation	Medium	8.7	100
	Lu R, Wang J, Li M, Wang Y, Dong J, Cai W. SARS-CoV-2 detection using digital PCR for COVID-19 diagnosis, treatment monitoring and criteria for discharge. medRxiv. March 2020:2020.03.24.20042689. doi:10.1101/2020.03.24.20042689	Extraction kit	30	dPCR	85	Fluorescence of droplets	Patient	96.3, n=109	10-fold lower than that of RT-PCR control [of this study]	NA	NA	Low	8.8	115
Sequencing-based methods	Wang M, Fu A, Hu B, et al. Nanopore target sequencing for accurate and comprehensive detection of SARS-CoV-2 and other respiratory viruses. medRxiv. March 2020:2020.03.04.20029538. doi:10.1101/2020.03.04.20029538	Extraction kit	40	PCR and Nanopore sequencing	40.5 (for amplification) plus >60 (for Nanopore sequencing)	Sequencing reads	Patient or synthetic cDNA	100, n=61, identifies positives that are undetectable via RT-qPCR	10 control plasmid copies in mock swab/mL	Plasmid	10	Low	<21.88*******	>140.5
	Chandler-Brown D, Bueno AM, Atay O, STsao D. A Highly Scalable and Rapidly Deployable RNA Extraction-Free COVID-19 Assay by Quantitative Sanger Sequencing. bioRxiv. April 2020. doi:10.1101/2020.04.07.029199	Extraction kit	30	PCR and Sanger sequencing	>119********	Sequencing reads	Synthetic RNA or SeraCare AccuPlex Reference Material as mock patient sample	95, n=64 (mock patients)	10-20 genome copy equivalents/reaction	RNA	10	High	6.1	>149********
*	Swab samples are collected in molecular grade water or viral transport media (VTM) unless otherwise noted.
**	The time it takes to extract RNA using commercial kits is estimated to be 30 minutes unless otherwise noted.
***	Low: Tests are run individually and have to be transferred to a different container (e.g., another reaction tube) or a secondary detection method (e.g., lateral flow).
	Medium: Tests are run individually but are detected without transfer.
	High: Tests can be run in a large format plate (e.g., 96-well)
	Very high: Tests can be run in multiplexed format (samples/test > 96)
****	Synthetic RNA sample is used in the current study. RNA extraction kits will be required to process patient samples according to the protocol.
*****	A key reagent is home-made and not commercially available.
******	Using a test kit that is not commercially available.
*******	Maximum cost, assumes use of sequencing facility and single use of GridIon flow cell
********	The time for Sanger sequencing is not reported.
