# Supplementary material for: Overcoming the bottleneck to widespread testing: a rapid review of nucleic acid testing approaches for COVID-19 detection
Source: RNA. 2020 Jul;26(7):771–83. doi: 10.1261/rna.076232.120 (PMC7297120; doi:10.1261/rna.076232.120)
Supplement: Supplemental Material [file supp_076232.120_Supplemental_Table_S2_.xlsx]

## Sheet: Sheet1
Category	Reference	Reagent	Catalog number	Cost per order (USD)	Number of tests per order	Cost per test (USD)
RT-PCR	CDC 2019-Novel Coronavirus (2019-NCoV) Real-Time RT-PCR Diagnostic Panel For Emergency Use Only Instructions for Use.; 2020.	Nasopharyngeal Swab	Puritan P25-800-A-50-Case	259.99	500	0.51998
		Falcon 15ml conical centrifuge tube	Fisher Scientific #1495949B	305.5	500	0.611
		Viral Transport Media (VTM), 3mL
		Hank's balanced salt solution, 3mL	Sigma-Aldrich H6648-6x1L	210	2000	0.105
		BSA (1%), 3mL	Sigma-Aldrich A1933-100G	1220	3333.33	0.366037
		Amphotericin (15 μg/mL), 3mL	Sigma-Aldrich A9528-5G, powder	3150	111111	0.02835
		Penicillin G (100 units/mL), 3mL	Sigma-Aldrich PENK-100MU	102	333333	0.000306
		Streptomycin (50 μg/mL), 3mL	Sigma-Aldrich S9137-100G, powder	78.5	666667	0.00011775
		QIAamp DSP Viral RNA Mini Kit	QIAGEN #61904	286	50	5.72
		TaqPath™ 1-Step RT-qPCR Master Mix, CG	Thermo Fisher A15300, 1x10mL	3875	2000	1.9375
		2019-nCoV RUO Kit (2 primers and 1 probe)	IDT #10006713	99	500	0.198
		Nuclease-free water	ThermoFisher Scientific #10977015	39.23	50000	0.0007846
		0.2 ml PCR reaction plates	Fisher Scientific #4366932	946	19200	0.0492708
		MicroAmp Optical 8-cap Strips	Thermo Fisher #4323032	126	2400	0.0525
		Total				9.58885
	Ladha A, Joung J, Abudayyeh OO, Gootenberg JS, Zhang F. A 5-min RNA preparation method for COVID-19 detection with RT-qPCR. Broad Institute webpage. Accessed April 23, 2020.	Nasopharyngeal Swab	Puritan P25-800-A-50-Case	259.99	500	0.51998
		Falcon 15ml conical centrifuge tube	Fisher Scientific #1495949B	305.5	500	0.611
		Viral Transport Media (VTM), 3mL
		Hank's balanced salt solution, 3mL	Sigma-Aldrich H6648-6x1L	210	2000	0.105
		BSA (1%), 3mL	Sigma-Aldrich A1933-100G	1220	3333.33	0.366037
		Amphotericin (15 μg/mL), 3mL	Sigma-Aldrich A9528-5G, powder	3150	111111	0.02835
		Penicillin G (100 units/mL), 3mL	Sigma-Aldrich PENK-100MU	102	333333	0.000306
		Streptomycin (50 μg/mL), 3mL	Sigma-Aldrich S9137-100G, powder	78.5	666667	0.00011775
		QuickExtract DNA Extraction Solution, 10uL	Lucigen QE09050, 50mL	304	5000	0.0608
		Axygen PCR Tube with 0.5mL Flat Cap	Fisher Scientific #14222292	740.31	10000	0.074031
		TaqPath™ 1-Step RT-qPCR Master Mix, CG	Thermo Fisher A15300, 1x10mL	3875	2000	1.9375
		2019-nCoV RUO Kit (2 primers and 1 probe)	IDT #10006713	99	500	0.198
		Nuclease-free water	ThermoFisher Scientific #10977015	39.23	50000	0.0007846
		0.2 ml PCR reaction plates	Fisher Scientific #4366932	946	19200	0.0492708
		MicroAmp Optical 8-cap Strips	Thermo Fisher #4323032	126	2400	0.0525
		Total				4.00368
	Grant PR, Turner MA, Shin GY, Nastouli E, Levett LJ. Extraction-free COVID-19 (SARS-CoV-2) diagnosis by RT-PCR to increase capacity for national testing programmes during a pandemic. bioRxiv. 2020. doi:10.1101/2020.04.06.028316	Nasopharyngeal Swab	Puritan P25-800-A-50-Case	259.99	500	0.51998
		Falcon 15ml conical centrifuge tube	Fisher Scientific #1495949B	305.5	500	0.611
		Viral Transport Media (VTM), 3mL
		Hank's balanced salt solution, 3mL	Sigma-Aldrich H6648-6x1L	210	2000	0.105
		BSA (1%), 3mL	Sigma-Aldrich A1933-100G	1220	3333.33	0.366037
		Amphotericin (15 μg/mL), 3mL	Sigma-Aldrich A9528-5G, powder	3150	111111	0.02835
		Penicillin G (100 units/mL), 3mL	Sigma-Aldrich PENK-100MU	102	333333	0.000306
		Streptomycin (50 μg/mL), 3mL	Sigma-Aldrich S9137-100G, powder	78.5	666667	0.00011775
		4x TaqMan Fast Virus 1-step Master Mix, 5uL	Thermo Fisher Scientific #4444436, 10mL	3395	2000	1.6975
		N gene Taq1 primer (0.25uM), 20uL	IDT, 25nmol	7.77	5000	0.001554
		N gene Taq2 primer (0.25uM), 20uL	IDT, 25nmol	8.14	5000	0.001628
		N gene Probe (0.25uM), 20uL	IDT, 10nmol	215	2000	0.1075
		Nuclease-free water	ThermoFisher Scientific #10977015	39.23	100000	0.0003923
		0.2 ml PCR reaction plates	Fisher Scientific #4366932	946	19200	0.0492708
		MicroAmp Optical 8-cap Strips	Thermo Fisher #4323032	126	2400	0.0525
		Total				3.54114
	Brown JR, O’sullivan D, Pereira RP, et al. Comparison of SARS-CoV2 N gene real-time RT-PCR targets and commercially available mastermixes. bioRxiv. April 2020. doi:10.1101/2020.04.17.047118	Nasopharyngeal Swab	Puritan P25-800-A-50-Case	259.99	500	0.51998
		Falcon 15ml conical centrifuge tube	Fisher Scientific #1495949B	305.5	500	0.611
		Mag-Bind Viral DNA/RNA kit	Omega Biotek M6246-03	2193.2	1152	1.90382
		One Step PrimeScript III RT-PCR Kit	Takara RR600B	1493	1000	1.493
		N2 Forward primer (0.5uM), 25uL	IDT, 25nmol	7.77	2000	0.003885
		N2 Reverse primer (0.5uM), 25uL	IDT, 25nmol	8.14	2000	0.00407
		N gene Probe (0.125uM), 25uL	IDT, 10nmol	215	3200	0.0671875
		Nuclease-free water	ThermoFisher Scientific #10977015	39.23	413.223	0.0949879
		0.2 ml PCR reaction plates	Fisher Scientific #4366932	946	19200	0.0492708
		MicroAmp Optical 8-cap Strips	Thermo Fisher #4323032	126	2400	0.0525
		Total				4.7997
RT-LAMP	Park G-S, Ku K, Baek S-H, et al. Development of Reverse Transcription Loop-Mediated Isothermal Amplification Assays Targeting SARS-CoV-2. J Mol Diagnostics. April 2020. doi:10.1016/j.jmoldx.2020.03.006	Nasopharyngeal Swab	Puritan P25-800-A-50-Case	259.99	500	0.51998
		Falcon 15ml conical centrifuge tube	Fisher Scientific #1495949B	305.5	500	0.611
		Viral Transport Media (VTM), 3mL
		Hank's balanced salt solution, 3mL	Sigma-Aldrich H6648-6x1L	210	2000	0.105
		BSA (1%), 3mL	Sigma-Aldrich A1933-100G	1220	3333.33	0.366037
		Amphotericin (15 μg/mL), 3mL	Sigma-Aldrich A9528-5G, powder	3150	111111	0.02835
		Penicillin G (100 units/mL), 3mL	Sigma-Aldrich PENK-100MU	102	333333	0.000306
		Streptomycin (50 μg/mL), 3mL	Sigma-Aldrich S9137-100G, powder	78.5	666667	0.00011775
		QIAamp DSP Viral RNA Mini Kit	QIAGEN #61904	286	50	5.72
		1x Isothermal Amplification Buffer II, 15 uL	NEB B0374S, 10x	33.53	4000	0.0083825
		SYTO-9 Green Fluorescent Nucleic Acid Stain (0.4uM), 15uL	Fisher Scientific #S34854, 5mM, 100uL	297	83333.3	0.00356401
		Forward Inner Primer (FIP) (1.6uM), 15uL	IDT, 25nmol	15.54	1041.67	0.014928
		Backward Inner Primer (BIP) (1.6uM), 15uL	IDT, 25nmol	14.43	1041.67	0.0138617
		F3 Primer (0.2uM), 15uL	IDT, 25nmol	7.4	8333.33	0.000888036
		B3 Primer (0.2uM), 15uL	IDT, 25nmol	7.03	8333.33	0.000843634
		Forward Loop Primer (LF) (0.4uM), 15uL	IDT, 25nmol	7.77	4166.67	0.0018651
		Backward Loop Primer (LB) (0.4uM), 15uL	IDT, 25nmol	9.25	4166.67	0.00222036
		Bst 3.0 DNA polymerase 6U	NEB M0374M, 8000U	278	1333.33	0.208552
		MgSO4 (6mM), 15uL	NEB B1003S, 100mM, 6mL	23	6666.67	0.00345035
		dNTP mix (1.4mM), 15uL	NEB N0447L, 40umol of each	250	1904.76	0.131303
		SuperScript IV Reverse Transcriptase 20U	Thermo Fisher Scientific #18090200	1372	2000	0.686
		Crystal Violet (0.5 mM), 3uL	Sigma-Aldrich C0775-100G	136	1.63407e+08	8.32279e-07
		Sodium sulfite (60 mM), 3uL	Supelco SX0785-5	300	1.32233e+10	2.26872e-08
		Beta-cyclodextrin (5 mM), 3uL	Sigma-Aldrich C4767-500G	465	2.93691e+07	1.5833e-05
		0.2 ml PCR reaction plates	Fisher Scientific #4366932	946	19200	0.0492708
		MicroAmp Optical 8-cap Strips	Thermo Fisher #4323032	126	2400	0.0525
		Total				8.52844
RT-LAMP with CRISPR detection	Broughton JP, Deng X, Yu G, et al. CRISPR-Cas12-based detection of SARS-CoV-2. Nat Biotechnol. April 2020:1-5. doi:10.1038/s41587-020-0513-4	Nasopharyngeal Swab	Puritan P25-800-A-50-Case	259.99	500	0.51998
		Falcon 15ml conical centrifuge tube	Fisher Scientific #1495949B	305.5	500	0.611
		Viral Transport Media (VTM), 3mL
		Hank's balanced salt solution, 3mL	Sigma-Aldrich H6648-6x1L	210	2000	0.105
		BSA (1%), 3mL	Sigma-Aldrich A1933-100G	1220	3333.33	0.366037
		Amphotericin (15 μg/mL), 3mL	Sigma-Aldrich A9528-5G, powder	3150	111111	0.02835
		Penicillin G (100 units/mL), 3mL	Sigma-Aldrich PENK-100MU	102	333333	0.000306
		Streptomycin (50 μg/mL), 3mL	Sigma-Aldrich S9137-100G, powder	78.5	666667	0.00011775
		QIAamp DSP Viral RNA Mini Kit	QIAGEN #61904	286	50	5.72
		WarmStart RTx Reverse Transcriptase, 0.2uL	NEB M0380L	266	625	0.4256
		10x Isothermal Amplification Buffer, 1uL	NEB B0537S	28	6000	0.00466667
		Bst 2.0 WarmStart DNA Polymerase 20U	NEB M0538L, 8U/uL, 8000U	312	2500	0.1248
		Forward Inner Primer (FIP) (1.6uM), 10uL	IDT, 25nmol	15.54	1562.5	0.00994878
		Backward Inner Primer (BIP) (1.6uM), 10uL	IDT, 25nmol	14.43	1562.5	0.00923816
		F3 Primer (0.2uM), 10uL	IDT, 25nmol	7.4	12500	0.000592
		B3 Primer (0.2uM), 10uL	IDT, 25nmol	7.03	12500	0.0005624
		Forward Loop Primer (LF) (0.4uM), 10uL	IDT, 25nmol	7.77	6250	0.0012432
		Backward Loop Primer (LB) (0.4uM), 10uL	IDT, 25nmol	9.25	6250	0.00148
		dNTP mix (1.4mM each), 10uL	NEB N0447L, 40umol of each	250	2857.14	0.0875044
		MgSO4 (6.5mM), 10uL	NEB B1003S, 100mM, 6mL	23	9230.77	0.00249187
		Nuclease-free water	ThermoFisher Scientific #10977015	39.23	5208.33	0.00753264
		LbCas12a (50nM), 18uL	NEB M0653T, 2000pmol, 100uM	250	2222.22	0.112511
		LbCas12a crRNA (62.5nM), 18uL	Synthego, 5nmol	199	4444.44	0.0447795
		Lateral flow cleavage reporter (500nM), 18uL	IDT, 250nmol	165.6	27777.8	0.00596177
		1x NEBuffer 2.1, 9.8uL	NEB B7202S 10X, 5ml	24	5102.04	0.00470404
		Milenia HybriDetect 1	TwistDx MILENIA01	274.98	100	2.7498
		Axygen PCR Tube with 0.5mL Flat Cap	Fisher Scientific, #14222292	740.31	10000	0.074031
		Eppendorf Safe-Lock Tubes 1.5 mL PCR clean colorless	Eppendorf #022363212	74	500	0.148
		Total				11.1662
RT-RPA with CRISPR detection	Zhang​ F, Abudayyeh​ OO, Gootenberg​ JS. A Protocol for Detection of COVID-19 Using CRISPR Diagnostics.; 2020. https://www.broadinstitute.org/files/publications/special/COVID-19 detection (updated).pdf. Accessed April 23, 2020.	Nasopharyngeal Swab	Puritan P25-800-A-50-Case	259.99	500	0.51998
		Falcon 15ml conical centrifuge tube	Fisher Scientific #1495949B	305.5	500	0.611
		Viral Transport Media (VTM), 3mL
		Hank's balanced salt solution, 3mL	Sigma-Aldrich H6648-6x1L	210	2000	0.105
		BSA (1%), 3mL	Sigma-Aldrich A1933-100G	1220	3333.33	0.366037
		Amphotericin (15 μg/mL), 3mL	Sigma-Aldrich A9528-5G, powder	3150	111111	0.02835
		Penicillin G (100 units/mL), 3mL	Sigma-Aldrich PENK-100MU	102	333333	0.000306
		Streptomycin (50 μg/mL), 3mL	Sigma-Aldrich S9137-100G, powder	78.5	666667	0.00011775
		QIAamp DSP Viral RNA Mini Kit	QIAGEN #61904	286	50	5.72
		TwistAmp Basic	TwistDx TABAS03KIT	300.23	480	0.625479
		ProtoScript II Reverse Transcriptase	NEB M0368X	643	2000	0.3215
		RPA Forward Primer (10uM), 0.5uL	IDT, 25nmol	20.35	5000	0.00407
		RPA Reverse Primer (10uM), 0.5uL	IDT, 25nmol	11.47	5000	0.002294
		Nuclease-free water	ThermoFisher Scientific #10977015	39.23	20833.3	0.00188307
		Cleavage buffer (diluted 1M Tris pH7.4), 0.8uL	Sigma-Aldrich T2194-1L	78.5	1250000	6.28e-05
		SUPERase-In Rnase Inhiitor 20U	ThermoFisher Scientific AM2696	448	500	0.896
		NxGen T7 RNA Polymerase 30U	Lucigen #30223-2	508	4166.67	0.12194
		Ribonucleotide Solution Set (100mM each), 0.8 uL	NEB N0450L	283	625	0.4528
		MgCl2 solution (1M), 0.12uL	Sigma-Aldrich 63069-500ML	436	4.16667e+06	0.00010464
		Storage Buffer for LwaCas13a, 2uL
		1M Tris pH7.4, 0.1uL	Sigma-Aldrich T2194-1L	78.5	10000000	7.85e-06
		NaCl (5M),0.24uL	Sigma-Aldrich S9888-50KG	549	7.12982e+08	7.70005e-07
		Glycerol, 0.1uL	Sigma-Aldrich G5516-4L	387	40000000	9.675e-06
		DTT (1M), 0.004uL	Sigma-Aldrich D0632-100G	1170	1.62075e+08	7.2189e-06
		LwaCas13a, 131ng	RayBiotech #230-00992-10	173.58	382.812	0.454398
		LwaCas13a crRNA, 10ng	Synthego, 5nmol	199	10191.5	0.019527
		Reporter RNA for lateral flow readout (20 uM), 1uL	IDT, 100nmol	369	5000	0.0738
		HybriDetect Dipstick	Milenia Biotec GmbH MGHD_1	222.94	100	2.2294
		Axygen PCR Tube with 0.5mL Flat Cap	Fisher Scientific #14222292	740.31	10000	0.074031
		Eppendorf Safe-Lock Tubes 1.5 mL PCR clean colorless	Eppendorf #022363212	74	500	0.148
		Total				12.7761
	Metsky HC, Freije CA, Kosoko-Thoroddsen T-SF, Sabeti PC, Myhrvold C. CRISPR-based surveillance for COVID-19 using genomically-comprehensive machine learning design. bioRxiv. March 2020. doi:10.1101/2020.02.26.967026	Nasopharyngeal Swab	Puritan P25-800-A-50-Case	259.99	500	0.51998
		Falcon 15ml conical centrifuge tube	Fisher Scientific #1495949B	305.5	500	0.611
		Viral Transport Media (VTM), 3mL
		Hank's balanced salt solution, 3mL	Sigma-Aldrich H6648-6x1L	210	2000	0.105
		BSA (1%), 3mL	Sigma-Aldrich A1933-100G	1220	3333.33	0.366037
		Amphotericin (15 μg/mL), 3mL	Sigma-Aldrich A9528-5G, powder	3150	111111	0.02835
		Penicillin G (100 units/mL), 3mL	Sigma-Aldrich PENK-100MU	102	333333	0.000306
		Streptomycin (50 μg/mL), 3mL	Sigma-Aldrich S9137-100G, powder	78.5	666667	0.00011775
		QIAamp DSP Viral RNA Mini Kit	QIAGEN #61904	286	50	5.72
		ReverAid Reverse Transcriptase, 100U	Thermo EP0442, 200U/uL, 50000U	349	500	0.698
		TwistAmp Basic (including MgAc)	TwistDx TABAS03KIT	300.23	240	1.25096
		RPA Forward Primer (5uM), 2.4uL	IDT, 25nmol	20.35	2083.33	0.00976956
		RPA Reverse Primer (5uM), 2.4uL	IDT, 25nmol	11.47	2083.33	0.00550648
		Rnase inhibitor, Murine 148U	NEB M0314L, 15000U	286	101.351	2.83168
		Nuclease-free water	ThermoFisher Scientific #10977015	39.23	40916.5	0.000958794
		Cleavage buffer 10X (400 mM Tris pH7.5, 10 mM DTT), 2.4uL
		1M Tris pH7.4, 0.96uL	Sigma-Aldrich T2194-1L	78.5	1.04167e+06	7.536e-05
		DTT (10mM), 2.4uL	Sigma-Aldrich D0632-100G	1170	2.70124e+07	4.33134e-05
		Ribonucleotide Solution Set (25mM each), 0.96 uL	NEB N0450L	283	2083.33	0.135862
		Cleavage reporter RNA	IDT, 100nmol	369
		For lateral flow readout: 16uM, 1.5uL			4166.67	0.0885742
		For fluorescent readout: 2uM, 1.5uL			33333.3	0.0110701
		LwaCas13a, 1.2ug	RayBiotech #230-00992-10	173.58	41.6667	4.23366
		LwaCas13a crRNA (2uM), 0.24uL	Synthego, 5nmol	199	10416.7	0.0191052
		NxGen T7 RNA Polymerase 36U	Lucigen #30223-2	508	3472.22	0.146313
		MgCl2 solution (1M), 0.216uL	Sigma-Aldrich 63069-500ML	436	2.31481e+06	0.000188352
		Axygen PCR Tube with 0.5mL Flat Cap	Fisher Scientific, #14222292	740.31	10000	0.074031
		0.2 ml PCR reaction plates	Fisher Scientific #4366932	946	19200	0.0492708
		MicroAmp Optical 8-cap Strips	Thermo Fisher #4323032	126	2400	0.0525
		HybriDetect Dipstick	Milenia Biotec GmbH MGHD_1	222.94	100	2.2294
		Eppendorf Safe-Lock Tubes 1.5 mL PCR clean colorless	Eppendorf #022363212	74	500	0.148
		Total (for lateral flow readout)				19.3247
		Total (for fluorescence readout)				16.8698
	Lucia C, Federico PB, Alejandra GC. An ultrasensitive, rapid, and portable coronavirus SARS-CoV-2 sequence detection method based on CRISPR-Cas12. bioRxiv. 2020;(11):2020.02.29.971127. doi:10.1101/2020.02.29.971127	Nasopharyngeal Swab	Puritan P25-800-A-50-Case	259.99	500	0.51998
		Falcon 15ml conical centrifuge tube	Fisher Scientific #1495949B	305.5	500	0.611
		Viral Transport Media (VTM), 3mL
		Hank's balanced salt solution, 3mL	Sigma-Aldrich H6648-6x1L	210	2000	0.105
		BSA (1%), 3mL	Sigma-Aldrich A1933-100G	1220	3333.33	0.366037
		Amphotericin (15 μg/mL), 3mL	Sigma-Aldrich A9528-5G, powder	3150	111111	0.02835
		Penicillin G (100 units/mL), 3mL	Sigma-Aldrich PENK-100MU	102	333333	0.000306
		Streptomycin (50 μg/mL), 3mL	Sigma-Aldrich S9137-100G, powder	78.5	666667	0.00011775
		QIAamp DSP Viral RNA Mini Kit	QIAGEN #61904	286	50	5.72
		TwistAmp Basic RPA kit	TwistDx Limited #TABAS03KIT	300.23	96	3.1274
		M-MuLV reverse transcriptase, 500U	NEB M0253L, 50000U	288	100	2.88
		Murine Rnase inhibitor, 40U	NEB M0314L, 15000U	286	375	0.762667
		Nuclease-free water	ThermoFisher Scientific #10977015	39.23	27777.8	0.00141232
		RPA Forward Primer (10uM), 2.4uL	IDT, 25nmol	8.14	1041.67	0.0078194
		RPA Reverse Primer (10uM), 2.4uL	IDT, 25nmol	9.62	1041.67	0.00924111
		1x NEBuffer 2.1, 40uL	NEB B7202S 10X, 5ml	24	1250	0.0192
		LbCas12a (37nM), 40uL	NEB M0653T, 2000pmol, 100uM	250	1351.35	0.185048
		LbCas12a crRNA (37nM), 40uL	Synthego, 5nmol	199	3378.38	0.0589106
		ssDNA reporter (1uM), 40uL	IDT, 250nmol	165.6	6250	0.026496
		Axygen PCR Tube with 0.5mL Flat Cap	Fisher Scientific, #14222292	740.31	10000	0.074031
		0.2 ml PCR reaction plates	Fisher Scientific #4366932	946	19200	0.0492708
		MicroAmp Optical 8-cap Strips	Thermo Fisher #4323032	126	2400	0.0525
		HybriDetect Dipstick	Milenia Biotec GmbH MGHD_1	222.94	100	2.2294
		Eppendorf Safe-Lock Tubes 1.5 mL PCR clean colorless	Eppendorf #022363212	74	500	0.148
		Total (for lateral flow readout)				16.8804
		Total (for fluorescence readout)				14.6048
RAMP	El-Tholoth M, Bau HH, Song J. A Single and Two-Stage, Closed-Tube, Molecular Test for the 2019 Novel Coronavirus (COVID-19) at Home, Clinic, and Points of Entry. ChemRxiv. February 2020. doi:10.26434/CHEMRXIV.11860137.V1	Nasopharyngeal Swab	Puritan P25-800-A-50-Case	259.99	500	0.51998
		Falcon 15ml conical centrifuge tube	Fisher Scientific #1495949B	305.5	500	0.611
		Viral Transport Media (VTM), 3mL
		Hank's balanced salt solution, 3mL	Sigma-Aldrich H6648-6x1L	210	2000	0.105
		BSA (1%), 3mL	Sigma-Aldrich A1933-100G	1220	3333.33	0.366037
		Amphotericin (15 μg/mL), 3mL	Sigma-Aldrich A9528-5G, powder	3150	111111	0.02835
		Penicillin G (100 units/mL), 3mL	Sigma-Aldrich PENK-100MU	102	333333	0.000306
		Streptomycin (50 μg/mL), 3mL	Sigma-Aldrich S9137-100G, powder	78.5	666667	0.00011775
		QIAamp DSP Viral RNA Mini Kit	QIAGEN #61904	286	50	5.72
		1x Isothermal MasterMix, 45 uL	OptiGene ISO-001	742.89	222.222	3.34635
		EvaGreen dye 1x, 45uL	Biotium #31000, 5x1mL, 20x	201	2222.22	0.090459
		Forward Inner Primer (FIP) (1.6uM), 45uL	IDT, 25nmol	15.54	347.222	0.0447839
		Backward Inner Primer (BIP) (1.6uM), 45uL	IDT, 25nmol	14.43	347.222	0.041585
		F3 Primer (0.2uM), 45uL	IDT, 25nmol	7.4	2777.78	0.00266475
		B3 Primer (0.2uM), 45uL	IDT, 25nmol	7.03	2777.78	0.00253151
		Forward Loop Primer (LF) (0.8uM), 45uL	IDT, 25nmol	7.77	694.444	0.011196
		Backward Loop Primer (LB) (0.8uM), 45uL	IDT, 25nmol	9.25	694.444	0.0133285
		1x Rehydrated twistAmp Basic buffer with MgAc, 5uL	TwistAmp® Basic kit, TwistDx TABAS03KIT	300.23	912	0.3292
		F3 Primer (0.48uM), 5uL	IDT, 25nmol	7.4	10416.7	0.000710445
		B3 Primer (0.48uM), 5uL	IDT, 25nmol	7.03	10416.7	0.000674923
		Nuclease-free water	ThermoFisher Scientific #10977015	39.23	10000	0.003923
		Axygen PCR Tube with 0.5mL Flat Cap	Fisher Scientific, #14222292	740.31	10000	0.074031
		Total (for Ct readout)				11.3122
Droplet digital PCR	Marzinotto S, Mio C, Cifù A, et al. A streamlined approach to rapidly detect SARS-CoV-2 infection, avoiding RNA purification. medRxiv. doi:10.1101/2020.04.06.20054114	UTM-RT regular floqswab with conical tube by COPAN Diagnostics	VWR #76377-584	618.83	300	2.06277
		0.2 ml PCR reaction plates	Fisher Scientific #4366932	946	19200	0.0492708
		MicroAmp Optical 8-cap Strips	Thermo Fisher #4323032	126	2400	0.0525
		Hank's balanced salt solution w/ Ca and Mg and w/o phenol red, 10uL	Sigma-Aldrich 55037C-1000ML	35.9	100000	0.000359
		Proteinase K from Tritirachium album 30ug	Sigma-Aldrich P2308-1G	1180	33333.3	0.0354004
		One-Step RT-ddPCR Advanced Kit for Probes	Bio-Rad 186-4022	2925	500	5.85
		Forward primer (0.9uM), 20uL	IDT, 25nmol	7.77	1388.89	0.00559798
		Reverse primer (0.9uM), 20uL	IDT, 25nmol	8.14	1388.89	0.00586455
		Probe (0.25uM), 20uL	IDT, 10nmol	215	2000	0.1075
		Nuclease-free Water	ThermoFisher Scientific #10977015	39.23	50000	0.0007846
		Droplet Generator Oil for Probes	Bio-Rad 1863005, 70mL	324	960	0.3375
		0.2 ml PCR reaction plates	Fisher Scientific #4366932	946	19200	0.0492708
		MicroAmp Optical 8-cap Strips	Thermo Fisher #4323032	126	2400	0.0525
		Axygen PCR Tube with 0.5mL Flat Cap	Fisher Scientific, #14222292	740.31	10000	0.074031
		Total				8.68335
	Suo T, Liu X, Guo M, et al. ddPCR: a more sensitive and accurate tool for SARS-CoV-2 detection in low viral load specimens. medRxiv. March 2020:2020.02.29.20029439. doi:10.1101/2020.02.29.20029439	Nasopharyngeal Swab	Puritan P25-800-A-50-Case	259.99	500	0.51998
		Falcon 15ml conical centrifuge tube	Fisher Scientific #1495949B	305.5	500	0.611
		Viral Transport Media (VTM), 3mL
		Hank's balanced salt solution, 3mL	Sigma-Aldrich H6648-6x1L	210	2000	0.105
		BSA (1%), 3mL	Sigma-Aldrich A1933-100G	1220	3333.33	0.366037
		Amphotericin (15 μg/mL), 3mL	Sigma-Aldrich A9528-5G, powder	3150	111111	0.02835
		Penicillin G (100 units/mL), 3mL	Sigma-Aldrich PENK-100MU	102	333333	0.000306
		Streptomycin (50 μg/mL), 3mL	Sigma-Aldrich S9137-100G, powder	78.5	666667	0.00011775
		QIAamp DSP Viral RNA Mini Kit	QIAGEN #61904	286	50	5.72
		2019-nCoV CDC qPCR Probe Assay	IDT #10006606	125	500	0.25
		No dUTP probe	Bio-Rad #1863024	520	500	1.04
		QX200 droplet generator plate	Bio-Rad #1864008	272	2304	0.118056
		Total				8.75885
Sequencing	Chandler-Brown D, Bueno AM, Atay O, STsao D. A Highly Scalable and Rapidly Deployable RNA Extraction-Free COVID-19 Assay by Quantitative Sanger Sequencing. bioRxiv. April 2020. doi:10.1101/2020.04.07.029199	Nasopharyngeal Swab	Puritan P25-800-A-50-Case	259.99	500	0.51998
		Falcon 15ml conical centrifuge tube	Fisher Scientific #1495949B	305.5	500	0.611
		Viral Transport Media (VTM), 3mL
		Hank's balanced salt solution, 3mL	Sigma-Aldrich H6648-6x1L	210	2000	0.105
		BSA (1%), 3mL	Sigma-Aldrich A1933-100G	1220	3333.33	0.366037
		Amphotericin (15 μg/mL), 3mL	Sigma-Aldrich A9528-5G, powder	3150	111111	0.02835
		Penicillin G (100 units/mL), 3mL	Sigma-Aldrich PENK-100MU	102	333333	0.000306
		Streptomycin (50 μg/mL), 3mL	Sigma-Aldrich S9137-100G, powder	78.5	666667	0.00011775
		short_N_spk_2_F	IDT, 25nmol	8.15	5000	0.00163
		short_N_spk_1_R	IDT, 25nmol	8.51	5000	0.001702
		short_N_spk_2_F_wBarcode_CCGTA	IDT, 100nmol	60.9	20000	0.003045
		Luna One Step RT-PCR kit	NEB E3005E	2074	2500	0.8296
		Sanger sequencing	UC Berkeley QB3 Sanger sequencing core cost/reaction as price reference			3.6
		Total				6.06677
	Wang M, Fu A, Hu B, et al. Nanopore target sequencing for accurate and comprehensive detection of SARS-CoV-2 and other respiratory viruses. medRxiv. March 2020:2020.03.04.20029538. doi:10.1101/2020.03.04.20029538	Nasopharyngeal Swab	Puritan P25-800-A-50-Case	259.99	500	0.51998
		Falcon 15ml conical centrifuge tube	Fisher Scientific #1495949B	305.5	500	0.611
		Viral Transport Media (VTM), 3mL
		Hank's balanced salt solution, 3mL	Sigma-Aldrich H6648-6x1L	210	2000	0.105
		BSA (1%), 3mL	Sigma-Aldrich A1933-100G	1220	3333.33	0.366037
		Amphotericin (15 μg/mL), 3mL	Sigma-Aldrich A9528-5G, powder	3150	111111	0.02835
		Penicillin G (100 units/mL), 3mL	Sigma-Aldrich PENK-100MU	102	333333	0.000306
		Streptomycin (50 μg/mL), 3mL	Sigma-Aldrich S9137-100G, powder	78.5	666667	0.00011775
		QIAamp DSP Viral RNA Mini Kit	QIAGEN #61904	286	50	5.72
		Phusion U Multiplex PCR Master Mix	Thermo Fisher Scientific F562L	986	500	1.972
		AMpure XP	Beckmann Coulter A63882	6200	562500	0.0110222
		Panel of 26 nCoV primers	Estimated cost based on IDT DNA oligo prices	211.9	5000	0.04238
		GridIon library preparation and sequencing, assuming 96x sample multiplex per sequencing run	UC Berkeley QB3 sequencing facility rate as price reference	1200	96	12.5
		Total				21.8762
